# Supplementary material for: Genome-wide identification, classification and expression profile analysis of the HSF gene family in Hypericum perforatum
Source: PeerJ. 2021 May 6;9:e11345. doi: 10.7717/peerj.11345 (PMC8106910; doi:10.7717/peerj.11345)
Supplement: Supplemental Information 3 [file peerj-09-11345-s003.xlsx]

## Sheet: Sheet1
	3-AF1 binding site	A-box	AAAC-motif	AAGAA-motif	ABRE	ABRE3a	ABRE4	ACE	AE-box	ARE	AT-rich element	AT1-motif	ATC-motif	AuxRR-core	ATCT-motif	AT~TATA-box	Box 4	Box III	CAAT-box	CAT-box	CCGTCC-box	CCGTCC motif	CCAAT-box	CGTCA-motif	DRE core	DRE1	ERE	F-box	G-Box	G-box	GA-motif	GATA-motif	GARE-motif	GCN4_motif	GC-motif	GT1-motif	HD-Zip 1	I-box	JERE	LTR	LAMP-element	MRE	MBS	MYB	MYB recognition site	MYB-like sequence	MYC	Myb	Myb-binding site
HpHSF01				*	*											*	*		*					*			*			*			*			*						*	*	*				*	*
HpHSF02		*			*	*	*			*					*	*	*		*	*	*	*		*			*			*		*	*					*		*			*	*			*	*	*
HpHSF03	*			*	*			*	*	*		*				*	*		*								*			*		*		*		*				*				*		*	*	*
HpHSF04				*	*					*					*	*	*		*				*		*		*		*							*	*							*	*	*	*	*
HpHSF05					*	*	*									*	*		*				*				*			*		*				*								*	*	*	*	*
HpHSF06					*	*	*	*								*	*		*				*				*			*		*				*								*	*	*	*	*
HpHSF07					*	*	*	*		*	*					*	*		*					*			*			*		*				*			*	*		*		*		*	*	*
HpHSF08					*	*	*	*					*				*		*					*	*				*	*		*			*			*		*		*		*		*	*
HpHSF09				*	*					*						*	*		*					*			*		*	*	*			*	*	*				*							*
HpHSF10		*			*	*	*			*			*			*	*		*	*	*	*		*	*				*	*						*								*		*	*		*
HpHSF11	*				*	*	*			*						*	*		*				*	*				*		*					*		*			*				*	*	*	*
HpHSF12										*					*	*	*		*				*	*								*				*						*		*	*	*	*
HpHSF13				*	*	*	*			*				*		*	*		*					*					*	*		*				*				*				*			*
HpHSF14		*		*	*	*	*			*						*	*		*	*	*	*		*			*		*	*													*	*		*	*	*
HpHSF15				*						*						*	*		*					*			*																*	*		*	*	*
HpHSF16		*		*	*				*	*				*	*				*	*	*	*		*	*	*			*	*		*			*	*				*				*		*	*	*	*
HpHSF17		*								*						*	*	*	*		*	*	*	*	*		*								*	*					*			*	*	*	*		*
HpHSF18	*		*		*	*	*									*	*		*	*				*						*		*		*		*				*		*		*		*	*	*
HpHSF19	*			*	*	*	*			*						*	*		*	*					*				*	*	*					*		*		*			*	*		*	*	*
HpHSF20	*	*			*	*	*		*	*				*		*			*		*	*	*	*	*					*					*	*							*	*	*	*	*	*
HpHSF21				*						*						*	*		*					*								*								*				*			*
HpHSF22	*			*	*			*	*	*		*				*	*		*				*				*			*		*		*		*				*				*	*		*	*
HpHSF23				*	*											*	*		*					*			*			*			*			*						*	*	*				*	*
	6	6	1	12	19	12	12	5	4	17	1	2	2	3	4	21	21	1	23	6	6	6	8	17	7	1	13	1	8	18	2	12	3	4	6	17	2	3	1	12	1	6	7	22	8	16	21	15	5
[truncated: 31 more columns]

## Sheet: Sheet2
		number	function
Transcription	TATA-box	21	core promoter element around -30 of transcription start
	CAAT-box	23	common cis-acting element in promoter and enhancer regions
	A-box	6	cis-acting regulatory element
	AT-rich element	1	binding site of AT-rich DNA binding protein (ATBP-1)
Cell cycle	circadian	4	cis-acting regulatory element involved in circadian control
Development	GCN4_motif	4	cis-regulatory element involved in endosperm expression
	CCGTCC-box	6	cis-acting regulatory element related to meristem specific activation
	CAT-box	6	cis-acting regulatory element related to meristem expression
	HD-Zip 1	2	element involved in differentiation of the palisade mesophyll cells
Hormone	ABRE	19	cis-acting element involved in the abscisic acid responsiveness
	GARE-motif	3	gibberellin-responsive element
	P-box	4	gibberellin-responsive element
	TATC-box	2	cis-acting element involved in gibberellin-responsiveness
	TCA-element	7	cis-acting element involved in salicylic acid responsiveness
	TGA-element	13	auxin-responsive element
	AuxRR-core	3	cis-acting regulatory element involved in auxin responsiveness
	O2-site	9	cis-acting regulatory element involved in zein metabolism regulation
	ERE	13	ethylene-responsive element
	CGTCA-motif	17	cis-acting regulatory element involved in the MeJA-responsiveness
	TGACG-motif	17	cis-acting regulatory element involved in the MeJA-responsiveness
Abiotic / biotic stress	TC-rich repeats	6	cis-acting element involved in defense and stress responsiveness
	ARE	17	cis-acting regulatory element essential for the anaerobic induction
	GC-motif	6	enhancer-like element involved in anoxic specific inducibility
	W box	15	/
	box S	2	/
	WUN-motif	12	wound-responsive element
	JERE	1	/
	LTR	12	cis-acting element involved in low-temperature responsiveness
	MBS	7	MYB binding site involved in drought-inducibility
	CCAAT-box	8	MYBHv1 binding site
	MRE	6	MYB binding site involved in light responsiveness
	G-box	8	cis-acting regulatory element involved in light responsiveness
	Sp1	9	light responsive element
	G-Box	8	cis-acting regulatory element involved in light responsiveness
	I-box	3	part of a light responsive element
	GT1-motif	17	light responsive element
	ACE	5	cis-acting element involved in light responsiveness
	Box 4	21	part of a conserved DNA module involved in light responsiveness
	GATA-motif	12	part of a light responsive element
	GA-motif	2	part of a light responsive element
	AE-box	4	part of a module for light response
	TCT-motif	4	part of a light responsive element
	TCCC-motif	3	part of a light responsive element
	ATCT-motif	4	part of a conserved DNA module involved in light responsiveness
	3-AF1 binding site	6	light responsive element
	LAMP-element	1	part of a light responsive element
	ATC-motif	2	part of a conserved DNA module involved in light responsiveness
	Box III	1	protein binding site
	chs-CMA2a	1	part of a light responsive element
	AAAC-motif	1	light responsive element
	chs-CMA1a	4	part of a light responsive element
	AAGAA-motif	12	/
	F-box	1	/
	ABRE3a	12	responds to drought and ABA
	ABRE4	12	/
	AT1-motif	2	part of a light responsive module
	AT~TATA-box	21	/
	CCGTCC motif	6	/
	DRE core	7	drought, salt, low temperature, and ABA responses
	DRE1	1	/
	MYB	22	is involved in stress-induced drought, low temperature, salt, ABA, and GA responses
	MYB recognition site	8	/
	MYB-like sequence	16	/
	MYC	21	/
	Myb	15	/
	Myb-binding site	5	/
	Myc	6	/
	STRE	18	/
	TATA	15	/
	TCA	6	/
	Unnamed__16	1	/
	Unnamed__1	11	/
	Unnamed__2	6	/
	Unnamed__4	23	/
	Unnamed__6	4	/
	WRE3	15	/
	Y-box	1	/
	as-1	17	/
	re2f-1	2	/
		674
